# Supplementary material for: RNA-seq analysis of Pichia anomala reveals important mechanisms required for survival at low pH
Source: Microb Cell Fact. 2015 Sep 16;14:143. doi: 10.1186/s12934-015-0331-4 (PMC4574170; doi:10.1186/s12934-015-0331-4)
Supplement: Supplementary file 3 — Additional file 3: Table S1. Comparison of the three de novo assemblers used in this study. [file 12934_2015_331_MOESM3_ESM.xlsx]

## Sheet: Sheet1
Additional File 3
Table S1- Comparison of the three de novo assemblers used in this study
Assembly	ABySS	Spades	Velvet
# contigs (≥ 8 bp)	28886	30904	21967
Total length (≥ 8 bp)	26321403	22658593	10689788
# contigs	5843	12388	6038
Largest contig	82434	99887	24238
Total length	24138747	17649523	5995639
Reference length	14145566	14145566	14145566
GC (%)	34.44	34.51	34.22
Reference GC (%)	34.55	34.55	34.55
N50	5923	1764	1017
NG50	8784	2148	-
N75	3501	1025	695
NG75	6664	1436	-
L50	1258	2915	1682
LG50	562	2017	-
L75	2588	6213	3485
LG75	1026	4038	-
# misassemblies	237	259	39
# misassembled contigs	189	203	33
Misassembled contig length	1395730	647005	83693
# local misassemblies	162	56	12
# unaligned contigs	1447 + 638 part	3003 + 812 part
Unaligned length	4115582	5241287	806542
Genome fraction (%)	80.313	74.019	36.685
Duplication ratio	1.764	1.186	1.001
# N's per 100 kbp	53.85	0.00	0.00
# mismatches per 100 kbp	2680.98	2382.52	1771.38
# indels per 100 kbp	216.86	164.30	71.24
# predicted genes (unique)	6787	6994	2661
# predicted genes (≥ 0 bp)	8401	7149	2663
# predicted genes (≥ 300 bp)	7414	5139	1976
# predicted genes (≥ 1500 bp)	2724	779	229
# predicted genes (≥ 3000 bp)	676	95	42
Largest alignment	52584	52568	24180
NA50	5222	1027	903
NGA50	8166	1382	-
NA75	2106	-	601
NGA75	5996	730	-
LA50	1368	4345	1921
LGA50	598	2870	-
LA75	3095	-	3980
LGA75	1106	6424	-
