# Supplementary material for: RNA-seq analysis of Pichia anomala reveals important mechanisms required for survival at low pH
Source: Microb Cell Fact. 2015 Sep 16;14:143. doi: 10.1186/s12934-015-0331-4 (PMC4574170; doi:10.1186/s12934-015-0331-4)
Supplement: Supplementary file 8 — Additional file 8: Table S2. Expression levels of genes involved in respiration and proton efflux. [file 12934_2015_331_MOESM8_ESM.xlsx]

## Sheet: electron_transfer_chain
Additional File 8: Table S2
Table S2 - Expression levels of genes involved in respiration and proton efflux
P. anomala electron transport chain and oxidative phosphorylation associated proteins with homologs in S. cerevisiae
tracking_ID	replicate_1(FPKM_value)	replicate_2(FPKM_value)	replicate_3(FPKM_value)	average FPKM	protein ID (JGI)
gene_702	26258.7	21303.1	23909.3	23823.7	49613
gene_3188	24907.6	18771.7	23001.1	22226.8	84106
gene_4451	14171.4	18080.6	12744.4	14998.8	85018
gene_3219	12017.2	13056.6	12502.1	12525.3	84128
gene_5944	10287.2	10829.4	11526.3	10881	97684
gene_631	11227.4	10236.9	11103.8	10856	87377
gene_5651	9437.67	10211.1	10982.6	10210.5	97216
gene_5651	9437.67	10211.1	10982.6	10210.5	97216
gene_2730	8185.5	11211.8	10843.5	10080.3	29749
gene_2730	8185.5	11211.8	10843.5	10080.3	29749
gene_1405	9222.46	10774.1	9956.34	9984.3	103648
gene_2542	8871.31	8905.31	8499.08	8758.57	91130
gene_3733	8650.94	6988.6	8765.67	8135.07	63257
gene_3733	8650.94	6988.6	8765.67	8135.07	63257
gene_5452	6807.69	8498.93	7688.79	7665.14	64937
gene_2788	5804.71	8533.95	5806.9	6714.19	68345
gene_789	6647.05	5844.11	6990.2	6493.79	76496
gene_5067	5138.46	6780.35	4605.69	5508.17	70342
gene_4880	4390.86	6052.37	4735.29	5059.51	34621
gene_3383	4466.03	6343.56	4321.19	5043.59	30335
gene_6227	2703.1	4029.69	3385.51	3372.77	86262
gene_4360	2571.29	3239.05	2432.98	2747.77	79896
gene_3384	2402.41	3156.11	2361.32	2639.95	30892
gene_3369	2402.41	2933.11	2263.33	2532.95	78945
gene_5952	2162.48	2584.79	2662.68	2469.98	86082
gene_5952	2162.48	2584.79	2662.68	2469.98	86082
gene_5592	2127.47	2145.24	2422.44	2231.72	35635
gene_3842	1784.56	2395.88	2020.98	2067.14	79404
gene_1558	1853.55	1884.45	2028.36	1922.12	28844
gene_940	1755.73	2265.03	1656.4	1892.39	27152
gene_6173	1499.32	1954.49	1310.79	1588.2	36929
gene_744	1345.89	1450.43	1547.87	1448.06	103082
gene_5867	1277.92	1765.58	1299.2	1447.57	65352
gene_2710	1328.38	1205.31	1308.69	1280.79	78322
gene_5639	1050.35	873.575	893.531	939.152	97201
gene_227	487.073	574.09	538.437	533.2	17056
gene_2388	356.294	346.481	383.544	362.11	90823
gene_3469	156.522	240.51	145.41	180.81	20217
gene_1791	101.945	194.435	100.101	132.16	27812
gene_6086	116.362	130.852	94.8323	114.02	35934
gene_5795	2.0595	0	2.10738	1.39	36010
gene_1600	0	0.921493	2.10738	1	28580
gene_3362	0	0.921493	1.05369	0.66	84216
gene_4841	1.02975	0.921493	0	0.65	34688
gene_6053	1.02975	0	0	0.34	18002
gene_2099	0	0	0	0	28229
gene_4874	0	0	0	0	34643
gene_5347	0	0	0	0	64833
Electron transport chain - Complex I subunits (P. anomala)
tracking_ID	replicate_1(FPKM_value)	replicate_2(FPKM_value)	replicate_3(FPKM_value)	average FPKM	protein ID (JGI)
gene_3469	156.522	240.51	145.41	180.81	20217
gene_5462	241.992	108.736	151.732	167.49	64948
gene_1500	145.195	187.985	129.604	154.26	26085
gene_5698	188.445	110.579	91.6712	130.23	35106
gene_1229	157.552	114.265	88.5102	120.109	24743
gene_2452	114.302	115.187	67.4363	98.98	28165
gene_4254	88.5586	107.815	74.8122	90.39	31602
gene_6081	85.4694	112.422	50.5772	82.82	81519
gene_663	80.3206	91.2278	59.0068	76.85	87411
gene_760	65.9041	81.0914	55.8457	67.61	60359
gene_5341	55.6066	75.5624	38.9866	56.72	64827
gene_1536	23.6843	48.8391	31.6108	34.71	28062
gene_2400	1.02975	0	0	0.34	78032
gene_5096	1.02975	0	0	0.34	80588
gene_3340	0	0	0	0	84200
gene_4286	0	0	0	0	84898
gene_1231	0	0	0	0	88543
H+-ATPase associated proteins (P. anomala)
tracking_ID	replicate_1(FPKM_value)	replicate_2(FPKM_value)	replicate_3(FPKM_value)	average FPKM	protein ID (JGI)
gene_474	60532.9	51490.3	68467.9	60163.7	24948
gene_5258	3818.32	4019.55	4161.03	3999.63	46446
gene_2947	1759.85	1279.95	1623.74	1554.51	42271
gene_1817	1558.01	1348.14	1561.57	1489.24	67486
gene_744	1345.89	1450.43	1547.87	1448.06	103082
gene_2710	1328.38	1205.31	1308.69	1280.79	78322
gene_6332	1427.24	900.299	1047.37	1124.97	102423
gene_1425	612.702	593.441	742.853	649.665	67145
gene_1120	748.629	563.954	607.981	640.188	82635
gene_6326	479.864	774.054	598.497	617.472	36723
gene_2839	618.881	568.561	577.423	588.288	30420
gene_2942	530.322	391.635	446.766	456.241	30895
gene_4550	395.425	362.147	400.403	385.992	15595
gene_2388	356.294	346.481	383.544	362.106	90823
gene_367	400.573	295.799	386.705	361.026	49028
gene_2621	251.259	449.689	325.591	342.18	78241
gene_3228	166.82	116.108	127.497	136.808	16626
gene_5235	99.8859	75.5624	113.799	96.4158	57603
gene_1146	54.5768	70.955	50.5772	58.703	99077
gene_5305	33.9818	22.1158	38.9866	31.6947	35584
gene_3299	23.6843	21.1943	23.1812	22.6866	62836
