# Supplementary material for: RNA-seq analysis of Pichia anomala reveals important mechanisms required for survival at low pH
Source: Microb Cell Fact. 2015 Sep 16;14:143. doi: 10.1186/s12934-015-0331-4 (PMC4574170; doi:10.1186/s12934-015-0331-4)
Supplement: Supplementary file 9 — Additional file 9: Table S3. Statistics for the structural comparison from RaptorX. [file 12934_2015_331_MOESM9_ESM.xlsx]

## Sheet: Sheet1
Additional File 9
Table S3- Statistics for the structural comparison from RaptorX
	PMA1_P. anomala	PMA1_S. cerevisiae
The input predicted domain	1	1
Best template	1mhsA	1mhsA
p-value	· 5.00e-19	· 6.67e-19
Overall uGDT (GDT)	· 343 (38)	361 (39)
Residues modeled	898 (100%)	884 (96%)
Secondary struct	51%H, 12%E, 36%C	51%H, 11%E, 37%C
Solvent access:	· 24%E, 28%M, 47%B	23%E, 30%M, 46%B
· Positions predicted as disordered	48 (5%)	53 (5%)
