# Supplementary material for: RNA-seq analysis of Pichia anomala reveals important mechanisms required for survival at low pH
Source: Microb Cell Fact. 2015 Sep 16;14:143. doi: 10.1186/s12934-015-0331-4 (PMC4574170; doi:10.1186/s12934-015-0331-4)
Supplement: Supplementary file 10 — Additional file 10: Table S4. Components of the respiratory chain in P. anomala that have homologs in S. cerevisiae obtained from a protein BLAST. [file 12934_2015_331_MOESM10_ESM.xlsx]

## Sheet: jgi_alignment_hits_respiratory_
Additional File 10: Table S4
Table S4: Components of the respiratory chain in P. anomala that have homologs in S. cerevisiae obtained from a protein BLAST
Hit	Hsp	Score	EValue	Alignment Length	% Hit Coverage	Hit Identity	% Hit Identity	Query Name	Query Start	Query End	Hit Name	Hit Start	Hit End	Organism
Wican1|63257	70-412:1662.0 411-634:836.0 39-52:80.0	2578	0.00E000	581	90.50%	476	81.93%	YJL045W	39	634	jgi|Wican1|63257|gm1.3638_g	48	642	Wickerhamomyces anomalus NRRL Y-366-8 v1.0
Wican1|20217	64-124:172.0	172	1.45E-016	61	66.30%	31	50.82%	ACP1	64	124	jgi|Wican1|20217|gw1.3.1275.1	32	92	Wickerhamomyces anomalus NRRL Y-366-8 v1.0
Wican1|49613	39-521:2115.0	2115	0.00E000	483	88.14%	423	87.58%	ATP1	39	521	jgi|Wican1|49613|estExt_Genewise1Plus.C_1_t30326	42	524	Wickerhamomyces anomalus NRRL Y-366-8 v1.0
Wican1|34643	33-91:142.0	142	2.53E-012	59	66.29%	29	49.15%	ATP14	33	91	jgi|Wican1|34643|e_gw1.5.1228.1	1	59	Wickerhamomyces anomalus NRRL Y-366-8 v1.0
Wican1|68345	1-53:139.0	139	3.07E-012	53	85.48%	27	50.94%	ATP15	1	53	jgi|Wican1|68345|estExt_Genemark1.C_3_t10257	1	53	Wickerhamomyces anomalus NRRL Y-366-8 v1.0
Wican1|97684	32-95:208.0 81-133:154.0	362	2.97E-021	117	72.67%	71	60.68%	ATP16	32	133	jgi|Wican1|97684|fgenesh1_kg.7_#_438_#_isotig13003	32	134	Wickerhamomyces anomalus NRRL Y-366-8 v1.0
Wican1|36929	2-58:209.0	209	8.21E-023	57	90.48%	39	68.42%	ATP18	2	58	jgi|Wican1|36929|e_gw1.8.169.1	5	61	Wickerhamomyces anomalus NRRL Y-366-8 v1.0
Wican1|65352	1-38:81.0 36-66:62.0	143	2.18E-009	69	98.57%	28	40.58%	ATP19	1	66	jgi|Wican1|65352|gm1.5733_g	1	65	Wickerhamomyces anomalus NRRL Y-366-8 v1.0
Wican1|84106	79-498:2001.0 37-77:147.0 1-19:78.0	2226	0.00E000	480	95.24%	440	91.67%	ATP2	1	498	jgi|Wican1|84106|fgenesh1_pm.3_#_459	1	491	Wickerhamomyces anomalus NRRL Y-366-8 v1.0
Wican1|28580	2-112:320.0	320	3.87E-037	111	77.62%	58	52.25%	ATP20	2	112	jgi|Wican1|28580|e_gw1.2.569.1	23	133	Wickerhamomyces anomalus NRRL Y-366-8 v1.0
Wican1|84128	192-310:417.0 27-96:175.0 139-188:159.0 91-132:115.0	866	1.35E-083	281	96.23%	167	59.43%	ATP3	27	310	jgi|Wican1|84128|fgenesh1_pm.3_#_481	14	291	Wickerhamomyces anomalus NRRL Y-366-8 v1.0
Wican1|64937	45-244:667.0	667	5.47E-083	200	85.84%	129	64.50%	ATP4	45	244	jgi|Wican1|64937|gm1.5318_g	34	233	Wickerhamomyces anomalus NRRL Y-366-8 v1.0
Wican1|34688	25-212:509.0	509	4.77E-062	188	91.26%	99	52.66%	ATP5	25	212	jgi|Wican1|34688|e_gw1.5.751.1	19	206	Wickerhamomyces anomalus NRRL Y-366-8 v1.0
Wican1|103648	2-174:593.0	593	9.87E-073	173	98.86%	113	65.32%	ATP7	2	174	jgi|Wican1|103648|estExt_fgenesh1_pg.C_1_t30350	3	175	Wickerhamomyces anomalus NRRL Y-366-8 v1.0
Wican1|87377	240-371:467.0 146-226:244.0 26-83:145.0 356-457:254.0 75-126:77.0	1187	1.86E-096	425	94.44%	224	52.71%	COR1	26	457	jgi|Wican1|87377|fgenesh1_kg.1_#_997_#_isotig11225	27	450	Wickerhamomyces anomalus NRRL Y-366-8 v1.0
Wican1|64833	120-406:1037.0 413-451:97.0	1134	3.13E-145	326	75.99%	203	62.27%	COX10	120	451	jgi|Wican1|64833|gm1.5214_g	93	420	Wickerhamomyces anomalus NRRL Y-366-8 v1.0
Wican1|17056	60-257:815.0	815	1.03E-106	198	92.09%	146	73.74%	COX11	60	257	jgi|Wican1|17056|gw1.1.1209.1	1	198	Wickerhamomyces anomalus NRRL Y-366-8 v1.0
Wican1|34621	5-83:380.0	380	3.70E-046	79	97.53%	63	79.75%	COX12	5	83	jgi|Wican1|34621|e_gw1.5.48.1	3	81	Wickerhamomyces anomalus NRRL Y-366-8 v1.0
Wican1|63597	9-128:432.0	432	7.14E-053	120	85.11%	76	63.33%	COX13	9	128	jgi|Wican1|63597|gm1.3978_g	22	141	Wickerhamomyces anomalus NRRL Y-366-8 v1.0
Wican1|28844	75-460:1301.0 467-482:45.0	1346	2.26E-174	402	78.67%	259	64.43%	COX15	75	482	jgi|Wican1|28844|e_gw1.2.1612.1	99	510	Wickerhamomyces anomalus NRRL Y-366-8 v1.0
Wican1|27812	33-65:127.0	127	1.29E-010	33	58.93%	21	63.64%	COX17	33	65	jgi|Wican1|27812|e_gw1.2.1439.1	24	56	Wickerhamomyces anomalus NRRL Y-366-8 v1.0
Wican1|97216	12-153:480.0	480	2.00E-058	142	91.61%	86	60.56%	COX5A	12	153	jgi|Wican1|97216|fgenesh1_kg.6_#_607_#_contig07427	14	155	Wickerhamomyces anomalus NRRL Y-366-8 v1.0
Wican1|97216	10-96:268.0 115-151:169.0	437	6.85E-047	124	80.00%	78	62.90%	COX5B	10	151	jgi|Wican1|97216|fgenesh1_kg.6_#_607_#_contig07427	15	155	Wickerhamomyces anomalus NRRL Y-366-8 v1.0
Wican1|79404	20-147:493.0	493	3.31E-061	128	81.01%	97	75.78%	COX6	20	147	jgi|Wican1|79404|fgenesh1_pg.4_#_303	24	151	Wickerhamomyces anomalus NRRL Y-366-8 v1.0
Wican1|28229	3-59:167.0	167	3.09E-017	57	98.28%	31	54.39%	COX7	3	59	jgi|Wican1|28229|e_gw1.2.1372.1	1	57	Wickerhamomyces anomalus NRRL Y-366-8 v1.0
Wican1|30335	29-78:191.0	191	1.09E-020	50	66.67%	32	64.00%	COX8	29	78	jgi|Wican1|30335|e_gw1.3.1173.1	26	75	Wickerhamomyces anomalus NRRL Y-366-8 v1.0
Wican1|30892	3-58:199.0	199	1.49E-021	56	98.25%	34	60.71%	COX9	3	58	jgi|Wican1|30892|e_gw1.3.211.1	2	57	Wickerhamomyces anomalus NRRL Y-366-8 v1.0
Wican1|76496	6-306:1201.0	1201	2.73E-157	301	98.69%	228	75.75%	CYT1	6	306	jgi|Wican1|76496|fgenesh1_pg.1_#_751	4	304	Wickerhamomyces anomalus NRRL Y-366-8 v1.0
Wican1|36010	1-235:1065.0 257-286:90.0	1155	1.27E-144	265	92.01%	208	78.49%	IPP1	1	286	jgi|Wican1|36010|e_gw1.7.704.1	1	286	Wickerhamomyces anomalus NRRL Y-366-8 v1.0
Wican1|97201	252-284:66.0 216-247:65.0 104-153:56.0 5-37:52.0 309-333:42.0 235-284:68.0 303-322:59.0 123-146:53.0 211-230:46.0	507	7.37E-009	287	26.26%	109	37.98%	NUP42	5	333	jgi|Wican1|97201|fgenesh1_kg.6_#_592_#_isotig08490	31	900	Wickerhamomyces anomalus NRRL Y-366-8 v1.0
Wican1|86240	34-141:405.0 146-271:365.0	770	7.30E-093	234	77.74%	128	54.70%	PPA2	34	271	jgi|Wican1|86240|fgenesh1_pm.8_#_52	20	253	Wickerhamomyces anomalus NRRL Y-366-8 v1.0
Wican1|70342	10-76:183.0	183	1.31E-018	67	85.90%	34	50.75%	QCR10	10	76	jgi|Wican1|70342|estExt_Genemark1.C_5_t20059	11	77	Wickerhamomyces anomalus NRRL Y-366-8 v1.0
Wican1|91130	27-299:767.0 293-368:239.0	1006	1.25E-124	349	94.32%	202	57.88%	QCR2	27	368	jgi|Wican1|91130|fgenesh1_kg.3_#_5_#_contig00447	30	370	Wickerhamomyces anomalus NRRL Y-366-8 v1.0
Wican1|78945	76-147:228.0	228	2.77E-024	72	31.17%	42	58.33%	QCR6	76	147	jgi|Wican1|78945|fgenesh1_pg.3_#_788	160	231	Wickerhamomyces anomalus NRRL Y-366-8 v1.0
Wican1|85018	4-126:325.0	325	2.99E-038	123	98.40%	62	50.41%	QCR7	4	126	jgi|Wican1|85018|fgenesh1_pm.4_#_665	3	125	Wickerhamomyces anomalus NRRL Y-366-8 v1.0
Wican1|27152	2-94:345.0	345	3.74E-041	93	97.89%	57	61.29%	QCR8	2	94	jgi|Wican1|27152|e_gw1.1.120.1	3	95	Wickerhamomyces anomalus NRRL Y-366-8 v1.0
Wican1|18002	3-55:208.0	208	6.35E-023	53	84.13%	35	66.04%	QCR9	3	55	jgi|Wican1|18002|gw1.7.369.1	1	53	Wickerhamomyces anomalus NRRL Y-366-8 v1.0
Wican1|35635	21-215:818.0	818	4.90E-106	195	99.49%	148	75.90%	RIP1	21	215	jgi|Wican1|35635|e_gw1.6.888.1	2	196	Wickerhamomyces anomalus NRRL Y-366-8 v1.0
Wican1|63257	76-418:1682.0 417-640:884.0 37-58:81.0	2647	0.00E000	589	91.74%	488	82.85%	SDH1	37	640	jgi|Wican1|63257|gm1.3638_g	40	642	Wickerhamomyces anomalus NRRL Y-366-8 v1.0
Wican1|84216	33-266:1113.0	1113	1.11E-148	234	88.30%	195	83.33%	SDH2	33	266	jgi|Wican1|84216|fgenesh1_pm.3_#_569	32	265	Wickerhamomyces anomalus NRRL Y-366-8 v1.0
Wican1|29749	138-194:189.0 64-134:175.0	364	1.66E-038	128	74.85%	67	52.34%	SDH3	64	194	jgi|Wican1|29749|e_gw1.3.1285.1	38	167	Wickerhamomyces anomalus NRRL Y-366-8 v1.0
Wican1|86082	85-171:189.0 19-89:166.0	355	6.05E-037	158	93.49%	67	42.41%	SDH4	19	171	jgi|Wican1|86082|fgenesh1_pm.7_#_173	16	167	Wickerhamomyces anomalus NRRL Y-366-8 v1.0
Wican1|29749	61-120:212.0 139-192:157.0	369	2.85E-039	114	66.67%	66	57.89%	SHH3	61	192	jgi|Wican1|29749|e_gw1.3.1285.1	37	167	Wickerhamomyces anomalus NRRL Y-366-8 v1.0
Wican1|86082	82-165:190.0 21-65:122.0	312	3.19E-031	129	76.33%	61	47.29%	SHH4	21	165	jgi|Wican1|86082|fgenesh1_pm.7_#_173	26	169	Wickerhamomyces anomalus NRRL Y-366-8 v1.0
Wican1|35934	5-222:795.0 243-357:327.0	1122	9.27E-142	333	94.33%	203	60.96%	SOR1	5	357	jgi|Wican1|35934|e_gw1.7.50.1	2	348	Wickerhamomyces anomalus NRRL Y-366-8 v1.0
Wican1|90823	397-676:1109.0 762-890:580.0 325-401:231.0 1-77:195.0 240-285:137.0 281-316:113.0 103-164:88.0	2453	0.00E000	707	85.59%	452	63.93%	STV1	1	890	jgi|Wican1|90823|fgenesh1_kg.2_#_1421_#_isotig12077	1	821	Wickerhamomyces anomalus NRRL Y-366-8 v1.0
Wican1|79896	1-27:75.0 69-94:73.0	148	1.89E-009	53	50.48%	30	56.60%	TIM11	1	94	jgi|Wican1|79896|fgenesh1_pg.4_#_795	1	103	Wickerhamomyces anomalus NRRL Y-366-8 v1.0
Wican1|78322	502-658:660.0 366-499:562.0 707-823:486.0 4-83:280.0 101-229:278.0 249-346:238.0	2504	0.00E000	715	88.93%	466	65.17%	VPH1	4	823	jgi|Wican1|78322|fgenesh1_pg.3_#_165	3	796	Wickerhamomyces anomalus NRRL Y-366-8 v1.0
average							62.38%
Complex I subunits in P. anomala identified from a protein BLAST using Pichia pastoris as the query sequence
Hit	Hsp	Score	EValue	Alignment Length	% Hit Coverage	Hit Identity	% Hit Identity	Query Name	Query Start	Query End	Hit Name	Hit Start	Hit End	Organism
Wican1|20217	39-129:228.0	228	4.73E-024	91	98.91%	44	48.35%	PAS_chr3_1119	39	129	jgi|Wican1|20217|gw1.3.1275.1	2	92	Wickerhamomyces anomalus NRRL Y-366-8 v1.0
Wican1|24743	43-276:891.0	891	5.36E-117	234	82.39%	160	68.38%	PAS_chr4_0120	43	276	jgi|Wican1|24743|e_gw1.1.1669.1	36	269	Wickerhamomyces anomalus NRRL Y-366-8 v1.0
Wican1|26085	4-134:311.0	311	1.25E-035	131	98.50%	59	45.04%	PAS_chr1-4_0371	4	134	jgi|Wican1|26085|e_gw1.1.2911.1	3	133	Wickerhamomyces anomalus NRRL Y-366-8 v1.0
Wican1|28062	23-159:502.0	502	7.56E-062	137	98.56%	91	66.42%	PAS_chr2-2_0366	23	159	jgi|Wican1|28062|e_gw1.2.1938.1	3	139	Wickerhamomyces anomalus NRRL Y-366-8 v1.0
Wican1|28165	24-113:176.0 118-155:102.0	278	2.50E-026	128	76.65%	54	42.19%	PAS_chr4_0142	24	155	jgi|Wican1|28165|e_gw1.2.1493.1	35	165	Wickerhamomyces anomalus NRRL Y-366-8 v1.0
Wican1|31602	35-86:175.0 101-138:149.0	324	2.24E-032	90	61.22%	58	64.44%	PAS_chr2-2_0235	35	138	jgi|Wican1|31602|e_gw1.4.814.1	44	147	Wickerhamomyces anomalus NRRL Y-366-8 v1.0
Wican1|35106	48-145:452.0 161-202:186.0	638	4.04E-077	140	66.99%	114	81.43%	PAS_chr3_0585	48	202	jgi|Wican1|35106|e_gw1.6.33.1	54	208	Wickerhamomyces anomalus NRRL Y-366-8 v1.0
Wican1|60359	33-103:288.0	288	1.10E-032	71	91.03%	50	70.42%	PAS_chr1-1_0172	33	103	jgi|Wican1|60359|gm1.740_g	5	75	Wickerhamomyces anomalus NRRL Y-366-8 v1.0
Wican1|64827	3-89:237.0	237	7.61E-026	87	95.60%	48	55.17%	PAS_chr1-4_0575	3	89	jgi|Wican1|64827|gm1.5208_g	2	88	Wickerhamomyces anomalus NRRL Y-366-8 v1.0
Wican1|64948	91-444:1382.0 9-88:304.0 437-465:65.0	1751	0.00E000	463	96.46%	317	68.47%	PAS_chr2-2_0462	9	465	jgi|Wican1|64948|gm1.5329_g	15	475	Wickerhamomyces anomalus NRRL Y-366-8 v1.0
Wican1|78032	13-367:1490.0 367-718:1198.0	2688	0.00E000	707	97.12%	498	70.44%	PAS_chr2-1_0456	13	718	jgi|Wican1|78032|fgenesh1_pg.2_#_837	16	722	Wickerhamomyces anomalus NRRL Y-366-8 v1.0
Wican1|80588	2-178:404.0 219-265:163.0 306-350:120.0 182-207:71.0	758	7.26E-083	295	79.51%	152	51.53%	PAS_chr3_1188	2	350	jgi|Wican1|80588|fgenesh1_pg.5_#_574	11	346	Wickerhamomyces anomalus NRRL Y-366-8 v1.0
Wican1|81519	9-108:302.0	302	1.04E-034	100	94.34%	55	55.00%	PAS_chr1-4_0039	9	108	jgi|Wican1|81519|fgenesh1_pg.7_#_351	4	103	Wickerhamomyces anomalus NRRL Y-366-8 v1.0
Wican1|84200	2-100:303.0 111-120:44.0	347	7.36E-037	109	86.51%	68	62.39%	PAS_chr4_0535	2	120	jgi|Wican1|84200|fgenesh1_pm.3_#_553	3	125	Wickerhamomyces anomalus NRRL Y-366-8 v1.0
Wican1|84898	24-149:393.0 158-203:117.0 206-241:57.0	567	3.21E-061	208	87.39%	107	51.44%	PAS_chr2-1_0359	24	241	jgi|Wican1|84898|fgenesh1_pm.4_#_545	24	238	Wickerhamomyces anomalus NRRL Y-366-8 v1.0
Wican1|87411	31-150:454.0 153-184:56.0	510	1.45E-057	152	88.89%	91	59.87%	PAS_chr4_0355	31	184	jgi|Wican1|87411|fgenesh1_kg.1_#_1031_#_contig05779	20	171	Wickerhamomyces anomalus NRRL Y-366-8 v1.0
Wican1|88543	56-211:785.0	785	3.45E-102	156	72.22%	140	89.74%	PAS_chr3_0619	56	211	jgi|Wican1|88543|fgenesh1_kg.1_#_2163_#_isotig12684	61	216	Wickerhamomyces anomalus NRRL Y-366-8 v1.0
average							61.81%
